# Supplementary material for: Wolbachia in Aedes koreicus: Rare Detections and Possible Implications
Source: Insects. 2022 Feb 21;13(2):216. doi: 10.3390/insects13020216 (PMC8879236; doi:10.3390/insects13020216)
Supplement: Supplementary file 1 [file insects-13-00216-s001.zip]

Archive with 1 entries (1 files):
- insects-1589806.pdf
